# Supplementary material for: MYD88 and Proinflammatory Chemokines in Aortic Atheromatosis: Exploring Novel Statin Effects
Source: Int J Mol Sci. 2023 May 25;24(11):9248. doi: 10.3390/ijms24119248 (PMC10252457; doi:10.3390/ijms24119248)
Supplement: Supplementary file 1 [file ijms-24-09248-s001.zip]

Archive with 1 entries (1 files):
- Supplementary Table S1.Primers.pdf
